# Supplementary material for: Modelling 85Kr datasets with python for applications in tracer hydrology and to investigate atmospheric circulation
Source: MethodsX. 2021 Jan 23;8:101245. doi: 10.1016/j.mex.2021.101245 (PMC8374161; doi:10.1016/j.mex.2021.101245)
Supplement: Supplementary file 1 [file mmc1.zip › example.py]

import matplotlib.pyplot as plt
import numpy as np
from functions import *
import pandas as pd

file = 'Kr85-Data.xlsx' # excel file to extract the Kr85 Data from. Must be in the same folder as this script
stationsSH = ('Terre-Adelie','Tahiti', 'Antarctica','CapePoint','CapeGrim','Darwin','Adelaide' )
stationsNH = ('EarlyMeasurements_NH','Freiburg', 'Schauinsland','Jungfraujoch')

###############
#   Adjust model parameter
###############

polyDegreeNH = 5 # Degree of the polynomial fit used to the the raw northern hemisphere data 
polyDegreeBase = 7 # Degree of the polynomial fit used to fit the baseline of the northern hemisphere data 
polyDegreeSH = 7 # Degree of the polynomial fit used to fit the raw southern hemisphere data 
runningMeanCycles = 50 # Number of iterations the bionomial filter smoothens the Adelaide Data
runningMeanCycles2 = 5 # Number of iterations a second binomial filter smoothening the Adelaide Data
interHem = 1.25 # The mean interhemispheric exchange time; can either be set, or calculated via the function 'interhem'
calDate = datetime(2020,8,1) # Reference date for the decay correction
iterationsMC = 1000 # Number of synthetic data sets that are generated (Monte Carlo simulation)
minDay = 90 # The minimum of days taken for the baseline of the NH dataset

# For data export
exportOn = True # Create export with 'True', otherwise 'False'
exportName = 'InputSH.csv' # Name of the csv file
resolution = 12 # The resolution of the exported data in month. (1 = monthly, 6 = half-annually, 12 = annually etc.)

##############
#   Read in and evaluate the data
##############

# store all data in a python dictionary and join them together for an 'allStation_SH' entry
data = {}
data["allStations_SH"] = [[],[],[]]
for station in stationsSH:
    data[station] = readData(file, station)
    for n in range(3): data["allStations_SH"][n] = data["allStations_SH"][n] + list(data[station][n])

# sort 'allStations_SH' depending on date
data["allStations_SH"][0], data["allStations_SH"][1], data["allStations_SH"][2] = (list(n) for n in zip(*sorted(zip(data["allStations_SH"][0],
                                                                                    data["allStations_SH"][1], data["allStations_SH"][2]))))

# add northern hemispheric stations to the data dictonary
data["allStations_NH"] = [[],[],[]]
for station in stationsNH:
    data[station] = readData(file, station)
    for n in range(3): data["allStations_NH"][n] = data["allStations_NH"][n] + list(data[station][n])

# sort 'allStations_NH' depending on date
data["allStations_NH"][0], data["allStations_NH"][1], data["allStations_NH"][2] = (list(n) for n in zip(*sorted(zip(data["allStations_NH"][0],
                                                                                    data["allStations_NH"][1], data["allStations_NH"][2]))))

# Take the minimum of minDay days of the NH data set
xMin_NH, yMin_NH, errMin_NH = minDays(data["allStations_NH"][0], data["allStations_NH"][1], data["allStations_NH"][2], minDay)

# Produce the baseline polynomial fit to the minimum values of the NH data
polyX_NH, polyY_NH, *_ = poly(xMin_NH, yMin_NH, polyDegreeBase)

# Calculate the error of the baseline polynomial fit to the NH data via Monte Carlo Simulation
errPolyX_NH, errPolyY_NH =errPoly(xMin_NH, yMin_NH, errMin_NH, iterationsMC, polyDegreeBase)

# Produce the polynomial fit to the raw NH data
polyX_raw_NH, polyY_raw_NH, *_ = poly(data["allStations_NH"][0], data["allStations_NH"][1], polyDegreeNH)

# Calculate the error of the polynomial fit to the raw NH data via Monte Carlo Simulation
errPolyX_raw_NH, errPolyY_raw_NH =errPoly(data["allStations_NH"][0], data["allStations_NH"][1],
                                          data["allStations_NH"][2], iterationsMC, polyDegreeNH)

# Produce the polynomial fit to the SH data
polyX_SH, polyY_SH, *_ = poly(data["allStations_SH"][0], data["allStations_SH"][1], polyDegreeSH)

# Calculate the error of the polynomial fit to the SH data via Monte Carlo Simulation
errPolyX_SH, errPolyY_SH =errPoly(data["allStations_SH"][0], data["allStations_SH"][1],
                                    data["allStations_SH"][2], iterationsMC, polyDegreeSH)

# Calculate the interhemispheric exchange time
xInter, yInter, errInter = interhem(polyX_NH, polyY_NH, errPolyY_NH[1], polyX_SH, polyY_SH, errPolyY_SH[1])

# Extrapolate the NH-Baseline to the SH dataset
extraX, extraY = extrapolate(polyX_NH, polyY_NH, interHem)

# decay corrected fits of the NH and SH data
decayY_NH = decay(extraX, extraY, calDate)
decayY_raw_NH = decay(polyX_raw_NH, polyY_raw_NH, calDate)
#decayY_SH = decay(polyX_SH, polyY_SH, calDate)

# Calculate the goodness of the fit of the extrapolated NH Fit to the SH data
gof_NH = gofNH_SH(extraX, extraY, data["allStations_SH"][0], data["allStations_SH"][1], polyDegreeNH)

# Produce a running mean to the Adelaide data
xAD, yAD = runningMean(data["Adelaide"][0], data["Adelaide"][1], runningMeanCycles)
xAD2, yAD2 = runningMean(data["Adelaide"][0], data["Adelaide"][1], runningMeanCycles2)

# Calculate Kr85 emissions
calEmiX, calEmiY, calEmiErr = emissions(polyX_NH, polyY_NH, errPolyY_NH[1], polyX_SH, polyY_SH, errPolyY_SH[1])

##############
##   Export data to a csv file   
##############

if exportOn:
    export_x, export_y, export_err = export(data["allStations_SH"][0], data["allStations_SH"][1],
                                    data["allStations_SH"][2], iterationsMC, polyDegreeSH, resolution)

    errInput = np.round(export_err, 3)
    Input = np.round(export_y, 3)
    df = pd.DataFrame({ 'Date':export_x,
                    'Kr85 [Bq/m³ air]':Input,
                    'Kr85_Err [Bq/m³ air]':errInput})

    df.to_csv(exportName, sep= ';', index=False)

##############
##   Plotting   
##############

fig = plt.figure(1, figsize=(16,10))

# Plot 1
ax1 = fig.add_subplot(2, 2, 1)

ax1.errorbar(data['allStations_NH'][0], data['allStations_NH'][1], yerr = data['allStations_NH'][2], capsize = 2 , fmt = '.',
             linewidth = 0.5, zorder = 1,  label = 'NH Data', color='lightblue')

ax1.errorbar(data['allStations_SH'][0], data['allStations_SH'][1], yerr = data['allStations_SH'][2], capsize = 2 , fmt = '.',
             linewidth = 0.5, zorder = 1,  label = 'SH Data', color='#ffafaf')


ax1.plot(polyX_raw_NH, polyY_raw_NH, zorder = 3,  label = 'Fit NH', color="blue")
ax1.plot(extraX, extraY, zorder = 3,  label = 'Extrapol NH Fit to SH', color="black")
ax1.plot(polyX_NH, polyY_NH, zorder = 3,  label = 'Fit NH Baseline ', color="green")

ax1.plot(extraX, decayY_NH, zorder = 6, linestyle = "--", label = "Cal. decay corrected", color = "black")
ax1.plot(polyX_raw_NH, decayY_raw_NH, zorder = 6, linestyle = "--", label = "NH Fit decay corrected", color = "blue")


ax1.plot(errPolyX_NH, errPolyY_NH[0]+errPolyY_NH[1], linestyle = '--', label= 'Fit uncertainty', zorder = 2, color="grey")
ax1.plot(errPolyX_NH, errPolyY_NH[0]-errPolyY_NH[1], linestyle = '--', zorder = 2, color="grey")
ax1.plot(errPolyX_raw_NH, errPolyY_raw_NH[0]+errPolyY_raw_NH[1], linestyle = '--', zorder = 2, color="grey")
ax1.plot(errPolyX_raw_NH, errPolyY_raw_NH[0]-errPolyY_raw_NH[1], linestyle = '--', zorder = 2, color="grey")

ax1.set_xlim(pd.Timestamp('1956-1-1'),pd.Timestamp('2022-8-1'))
ax1.set_ylim(0,2.2)

ax1.set_xticks([pd.Timestamp(f'{year}-01-01') for year in range(1960,2021,10)])
ax1.set_xticklabels(['1960', '1970', '1980', '1990', '2000', '2010', '2020'])

ax1.set_xlabel('Date')
ax1.set_ylabel('Specific $^{85}$Kr activity in air [Bq/m$^{3}$]')

ax1.text(pd.Timestamp('2017-1-1'), 0.15, s='a)', fontsize = 16, fontstyle = "oblique")

ax1.legend(loc=2, fancybox=True, framealpha=0.6)

# Plot 2
ax2 = fig.add_subplot(2, 2, 2)

ax2.errorbar(data['allStations_NH'][0], data['allStations_NH'][1], yerr = data['allStations_NH'][2], capsize = 2 , fmt = '.',
             linewidth = 0.5, zorder = 1,  label = 'NH Data', color='lightblue')

ax2.errorbar(data['allStations_SH'][0], data['allStations_SH'][1], yerr = data['allStations_SH'][2], capsize = 2 , fmt = '.',
             linewidth = 0.5, zorder = 1,  label = 'SH Data', color='#ffafaf')


ax2.plot(polyX_NH, polyY_NH, zorder = 3,  label = 'Fit NH Baseline ', color="green")
ax2.plot(polyX_SH, polyY_SH, zorder = 3,  label = 'Fit SH', color="red")

ax2.plot(errPolyX_NH, errPolyY_NH[0]+errPolyY_NH[1], linestyle = '--', label= 'Fit uncertainty', zorder = 2, color="grey")
ax2.plot(errPolyX_NH, errPolyY_NH[0]-errPolyY_NH[1], linestyle = '--', zorder = 2, color="grey")
ax2.plot(errPolyX_SH, errPolyY_SH[0]+errPolyY_SH[1], linestyle = '--', zorder = 2, color="grey")
ax2.plot(errPolyX_SH, errPolyY_SH[0]-errPolyY_SH[1], linestyle = '--', zorder = 2, color="grey")

ax2.set_xlim(pd.Timestamp('1956-1-1'),pd.Timestamp('2022-8-1'))
ax2.set_ylim(0,2.2)

ax2.set_xticks([pd.Timestamp(f'{year}-01-01') for year in range(1960,2021,10)])
ax2.set_xticklabels(['1960', '1970', '1980', '1990', '2000', '2010', '2020'])

ax2.set_xlabel('Date')
ax2.set_ylabel('Specific $^{85}$Kr activity in air [Bq/m$^{3}$]')

ax2.text(pd.Timestamp('2017-1-1'), 0.15, s='b)', fontsize = 16, fontstyle = "oblique")

    # Create second y-axis
ax2_2 = ax2.twinx()

ax2_2.errorbar(xInter, yInter, yerr = errInter, capsize = 2 ,
             linewidth = 1, fmt = '.-', label = 'Interhem. Exchange Time', zorder = 4, color='black')

ax2_2.text(pd.Timestamp('1986-1-1'), 0.50, s='Mean Interhemispheric Exchange Time:')
ax2_2.text(pd.Timestamp('1986-1-1'), 0.35, s = f"{str(np.round(np.mean(yInter),2))} {chr(177)} {str(np.round(np.std(yInter),2))}  years")

ax2_2.set_ylabel('Interhemispheric Exchange Time [Yrs]')
ax2_2.set_ylim(0,2.2)

lines, labels = ax2.get_legend_handles_labels()
lines2, labels2 = ax2_2.get_legend_handles_labels()
ax2_2.legend(lines2 + lines, labels2 + labels, loc=2, fancybox=True, framealpha=0.6)


# Plot 3
ax3 = fig.add_subplot(2, 2, 3)

ax3.errorbar(data["Adelaide"][0], data["Adelaide"][1], yerr = data["Adelaide"][2], capsize = 2 , fmt = '.',
             linewidth = 0.5, zorder = 0,  color='#ffacac' )
ax3.plot(data["Adelaide"][0], data["Adelaide"][1], '.-', label = "Adelaide data",zorder = 1, linewidth = 0.8, color = 'red')
ax3.plot(xAD,yAD, zorder = 2, color = 'blue', label = f"Running mean {runningMeanCycles} Iterations ")
ax3.plot(xAD2,yAD2, zorder = 2, color = 'green', label = f"Running mean {runningMeanCycles2} Iterations ")


ax3.set_ylim([1.26,1.341])

ax3.set_xlabel('Date')
ax3.set_ylabel('Specific $^{85}$Kr activity in air [Bq/m$^{3}$]')

ax3.set_xticks([pd.Timestamp(f'{year}-01-01') for year in range(2016,2021)])
ax3.set_xticklabels(['Jan 16', 'Jan 17', 'Jan 18', 'Jan 19', 'Jan 20'])

for year in range(2015,2021):
    ax3.plot([pd.Timestamp(f'{year}-07-01'),pd.Timestamp(f'{year}-07-01')], [1.2,1.4],
                linestyle = '--', linewidth = 1, color = 'black')
ax3.grid('on','both','x', color = 'black', linestyle = '-', linewidth = 1)

ax3.text(pd.Timestamp('2020-5-1'), 1.2655, s='c)', fontsize = 16, fontstyle = "oblique")

ax3.legend(loc = 2, fancybox=True, framealpha=0.6)

# Plot 4
ax4 = fig.add_subplot(2, 2, 4)

ax4.errorbar(data['allStations_NH'][0], data['allStations_NH'][1], yerr = data['allStations_NH'][2], capsize = 2 , fmt = '.',
             linewidth = 0.5, zorder = 1,  label = 'NH Data', color='lightblue')

ax4.errorbar(data['allStations_SH'][0], data['allStations_SH'][1], yerr = data['allStations_SH'][2], capsize = 2 , fmt = '.',
             linewidth = 0.5, zorder = 1,  label = 'SH Data', color='#ffafaf')

ax4.plot(polyX_NH, polyY_NH, zorder = 3,  label = 'Fit NH Baseline ', color="green")
ax4.plot(polyX_SH, polyY_SH, zorder = 3,  label = 'Fit SH', color="red")

ax4.plot(errPolyX_NH, errPolyY_NH[0]+errPolyY_NH[1], linestyle = '--', label= 'Fit uncertainty', zorder = 2, color="grey")
ax4.plot(errPolyX_NH, errPolyY_NH[0]-errPolyY_NH[1], linestyle = '--', zorder = 2, color="grey")
ax4.plot(errPolyX_SH, errPolyY_SH[0]+errPolyY_SH[1], linestyle = '--', zorder = 2, color="grey")
ax4.plot(errPolyX_SH, errPolyY_SH[0]-errPolyY_SH[1], linestyle = '--', zorder = 2, color="grey")


ax4.set_xlim(pd.Timestamp('1956-1-1'),pd.Timestamp('2022-8-1'))
ax4.set_ylim(0,2.2)

ax4.set_xticks([pd.Timestamp(f'{year}-01-01') for year in range(1960,2021,10)])
ax4.set_xticklabels(['1960', '1970', '1980', '1990', '2000', '2010', '2020'])

ax4.set_xlabel('Date')
ax4.set_ylabel('Specific $^{85}$Kr activity in air [Bq/m$^{3}$]')

ax4.text(pd.Timestamp('2017-1-1'), 0.15, s='d)', fontsize = 16, fontstyle = "oblique")

    # Create second y-axis
ax4_2 = ax4.twinx()

ax4_2.errorbar(calEmiX, calEmiY, yerr = calEmiErr, capsize = 2, fmt = 'x-', linestyle = '--',
             linewidth = 1, zorder = 2, label = 'calculated Emissions',  color = 'black')

ax4_2.set_ylabel('$^{85}$Kr Emissions [PBq]')

lines, labels = ax4.get_legend_handles_labels()
lines2, labels2 = ax4_2.get_legend_handles_labels()
ax4.legend(lines2 + lines, labels2 + labels, loc=2, fancybox=True, framealpha=0.6)

plt.show()
