# Supplementary material for: Modelling 85Kr datasets with python for applications in tracer hydrology and to investigate atmospheric circulation
Source: MethodsX. 2021 Jan 23;8:101245. doi: 10.1016/j.mex.2021.101245 (PMC8374161; doi:10.1016/j.mex.2021.101245)
Supplement: Supplementary file 2 [file mmc2.zip]

Archive with 1 entries (1 files):
- functions.py
