# Supplementary material for: Modelling 85Kr datasets with python for applications in tracer hydrology and to investigate atmospheric circulation
Source: MethodsX. 2021 Jan 23;8:101245. doi: 10.1016/j.mex.2021.101245 (PMC8374161; doi:10.1016/j.mex.2021.101245)
Supplement: Supplementary file 2 [file mmc2.zip › functions.py]

import numpy as np
import pandas as pd
from datetime import datetime, timedelta
from datetime import date as dt


# Function to read in the Krypton data from an excel sheet, 
# containing the collection date in the format DD.MM.YYYY in column A, 
# the 85Krypton concentration in Bq / cbm in column B, 
# and the corresponding error in  Bq / cbm in column C (in several tables).
# Headers are omitted. 
def readData(file, sheet):
    rawData = pd.read_excel(file, sheet, usecols = ('A, B, C')).values
    # convert pandas Timestamp to datetime object
    date = [entry.to_pydatetime() for entry in rawData[:,0]]
    activity, error = list(rawData[:,1]), list(rawData[:,2])

    return date, activity, error

# Function for the polynomial fit to the given as parameter 
def poly(date, activity, polyGrad):
    # Transform date to days with first date beeing day 0!
    # This is important to optimize the numpy polyfit function
    x_poly = []
    for entry in date:
        x_poly.append(entry.toordinal() - date[0].toordinal())

    # Calculate the coefficiets for the polynomial fit with the numpy module
    polyCoeff = np.polyfit(x_poly,activity,polyGrad)
    pol = np.poly1d(polyCoeff)

    # construct a datetime list with the first of every month between start and end date
    datePoly = []
    for month in range(date[0].month, date[-1].month + 12 * (date[-1].year - date[0].year)):
        datePoly.append(datetime(date[0].year + int(month/12), (month % 12) + 1, 1))

    x2_poly = []
    for entry in datePoly:
        x2_poly.append(entry.toordinal() - date[0].toordinal())

    # apply the polyfit to the new datetime array for a monthly resolution
    polyFit = pol(x2_poly)

    # Calculate the goodness of the Fit
    gof = 0
    for i, act in enumerate(activity):
        gof += ((pol(x_poly)[i]-act)**2)/abs(pol(x_poly)[i])

    gof = round(gof,3)

    return datePoly, polyFit, polyCoeff, gof

# Function for the error of the polynomial fit via Monte Carlo Simulation 
def errPoly(date, activity, err, iteration, polyGrad):
    matrix = []
    x_poly = []
    for entry in date:
        x_poly.append(entry.toordinal() - date[0].toordinal())

    # construct a datetime list with the first of every month between start and end date
    datePoly = []
    for month in range(date[0].month, date[-1].month + 12 * (date[-1].year - date[0].year)):
        datePoly.append(datetime(date[0].year + int(month/12), (month % 12) + 1, 1))

    x2_poly = [] # The time axis in days starting on the first measurement day
    for entry in datePoly:
        x2_poly.append(entry.toordinal() - date[0].toordinal())

    for iter in range(iteration):        
        # create one synthetic data set composed of synthetic data points based on
        # the gaussian distributed error of each single data point
        montActivity = np.random.normal(activity, err)        
        # produce a polynomial fit of the synthetic data set
        pol = np.poly1d(np.polyfit(x_poly,montActivity,polyGrad)) 
        setY = pol(x2_poly) # Y values of the polynomial fit
        matrix.append(setY)

    matrix = np.array(matrix).T
    finalMatrix = []
    # calculate the mean and standard deviation for each set of size t of a signal data point.
    # The standard deviation is then taken as the error of the fit for that date
    for mont in matrix:
        finalMatrix.append([np.mean(mont), np.std(mont)])

    finalMatrix = np.array(finalMatrix).T

    return datePoly, finalMatrix

# Generating a running mean 
def runningMean(date, activity, runningMeanCycles):
    x = date[1:len(date)-1]
    z = len(activity)-3
    # sets the first and last value fix
    start = 1/3*activity[0] + 1/3*activity[1] + 1/3*activity[2]
    end = 1/3*activity[z] + 1/3*activity[z+1] + 1/3*activity[z+2]
    buffer = activity
    i = 0
    while i < runningMeanCycles:
        # flatten the data by i iterations of convolution with a non-weighted mean of 3 data points
        y = list(np.convolve(buffer, [1/3,1/3,1/3], mode='valid'))
        buffer = [start] + y + [end]
        i += 1
    return x, y

# min of days
def minDays(date, activity, error, days):
    m = int((date[-1].toordinal()-date[0].toordinal())/days) # how many days have passed since the last measurement
    x, y, err = [], [], []
    i=0
    for n in range(m):
        buffer = []
        # devides the data in time segments of length 'days' (e.g. 90)
        while date[i] < date[0]+timedelta((n+1)*days): # iteration in the chosen time segment 
            buffer.append(activity[i]) # activities in that time segment
            i += 1
        if buffer: # segments void of measurements are not considered
            # the min value in that time segment will be represented by the average time
            x.append(date[0]+timedelta(n*days+int(days/2))) 
            # takes the minimum of the segments
            y.append(min(buffer))
            err.append(min(buffer)*0.03) # the error is set to 3% of the data point
    return x, y, err

# calculate the interhemispheric exchange time
def interhem(x_NH, y_NH, err_NH, x_SH, y_SH, err_SH):
    decayConst = 1/15.495

    # Create the date axis with annual resolution
    if min(max(x_NH), max(x_SH)).month == 1:
        dateInter = [datetime(n,1,1) for n in range(max(min(x_NH),min(x_SH)).year + 1,
                                                    min(max(x_NH), max(x_SH)).year)]
    else:
        dateInter = [datetime(n,1,1) for n in range(max(min(x_NH),min(x_SH)).year + 1 ,
                                                    min(max(x_NH), max(x_SH)).year + 1)]

    yInt = []
    yIntErr = []
    # Calculate the interhemispheric exchange time according to Equation 3 of the MethodsX paper
    for time in dateInter:
        # for the derivative of the southern hemisphere concentrations the local slope is used
        # (i.e. the difference between values before and after the given time)
        deltaX = ((x_SH[x_SH.index(time)+1]-x_SH[x_SH.index(time)-1]).days/365) 
        slope = (y_SH[x_SH.index(time)+1] - y_SH[x_SH.index(time)-1]) / deltaX 
        errSlope = np.sqrt((err_SH[x_SH.index(time)-1])**2 + (err_SH[x_SH.index(time)+1])**2)
        yInt.append((y_NH[x_NH.index(time)]-y_SH[x_SH.index(time)])/(slope + decayConst * y_SH[x_SH.index(time)]))
        yIntErr.append(np.sqrt((err_NH[x_NH.index(time)]/(slope + decayConst * y_SH[x_SH.index(time)]))**2
            + errSlope**2
            + (err_SH[x_SH.index(time)]*(-1*slope - decayConst*y_NH[x_NH.index(time)])
               /(slope + decayConst * y_SH[x_SH.index(time)])**2)**2))

    return dateInter, yInt, yIntErr

# extrapolate the NH-Baseline fit to the SH dataset 
def extrapolate(date, activity, interHem):
    decayConst = 1/15.495

    extraX = []
    extraY = []
    # Etraplate NH-Baseline to SH-data according to Equation 5 of the methodsX paper
    for time, act in zip(date, activity):
        extraX.append(dt.fromordinal(time.toordinal() + int(interHem*365)))
        extraY.append(act*np.exp(-1*decayConst*interHem))

    return extraX, extraY

# calculate a decay corrected fit 
def decay(date, activity, calDate):
    calDate = calDate.toordinal()
    decayConst = 1/15.495

    decayY = []
    for time, act in zip(date, activity):
        decayY.append(act*np.exp(-1*decayConst*(calDate-time.toordinal())/365))

    return decayY

# calculate the goodness of the extraplated fit to the southern hemispheric data 
def gofNH_SH(x_NH, y_NH, date_SH, activity_SH, polyGrad):
    x_poly = []
    for entry in x_NH:
        x_poly.append(entry.toordinal() - x_NH[0].toordinal())

    pol = np.poly1d(np.polyfit(x_poly,y_NH,polyGrad))
    x2_poly = [time.toordinal()-x_NH[0].toordinal() for time in date_SH]

    # Calculate the goodness of the Fit
    gof = 0
    for i, act in enumerate(activity_SH):
        gof += ((pol(x2_poly)[i]-act)**2)/abs(pol(x2_poly)[i])

    gof = round(gof,3)

    return gof

# calculate the annual emmission rate
def emissions(x_NH, y_NH, err_NH, x_SH, y_SH, err_SH):
    decayConst = 1/15.495
    volAtm = 3978/2 # Units: 10^15 m³ (peta m³): Hence, 3978 PBq of 85Kr emissions are requiered
                    # to in crease the atmospheric activity concentration to 1Bq/m³.
                    # As only one hemisphere is concidered, the value is devided by 2.

    if min(max(x_NH), max(x_SH)).month == 1:
        dateInter = [datetime(n,1,1) for n in range(max(min(x_NH),min(x_SH)).year + 1,
                                                    min(max(x_NH), max(x_SH)).year)]
    else:
        dateInter = [datetime(n,1,1) for n in range(max(min(x_NH),min(x_SH)).year + 1 ,
                                                    min(max(x_NH), max(x_SH)).year + 1)]

    yEmi = []
    yEmiErr = []
    # Calculate the emission rate according to Equation 4 of the methodX Paper
    # For the derivative of the hemisphere concentrations the local slope is used 
    # (i.e. the difference between values before and after the given time)
    for time in dateInter:
        deltaX = ((x_SH[x_SH.index(time)+1]-x_SH[x_SH.index(time)-1]).days/365)
        slopeNH = (y_NH[x_NH.index(time)+1] - y_NH[x_NH.index(time)-1]) / deltaX
        slopeSH = (y_SH[x_SH.index(time)+1] - y_SH[x_SH.index(time)-1]) / deltaX
        errSlopeNH = np.sqrt((err_NH[x_NH.index(time)-1])**2 + (err_NH[x_NH.index(time)+1])**2)
        errSlopeSH = np.sqrt((err_SH[x_SH.index(time)-1])**2 + (err_SH[x_SH.index(time)+1])**2)
        yEmi.append(volAtm*(slopeNH + slopeSH + decayConst*(y_NH[x_NH.index(time)]+y_SH[x_SH.index(time)])))
        yEmiErr.append(volAtm * np.sqrt(errSlopeNH**2 + errSlopeSH**2
            + (decayConst * err_NH[x_NH.index(time)])**2
            + (decayConst * err_SH[x_SH.index(time)])**2))

    return dateInter, yEmi, yEmiErr

# function for the export of data representing the polynominal fit to the SH data 
# with the resolution as chosen above (e.g. 12 = anual resolution)
def export(date, activity, err, iteration, polyGrad, resolution):
    matrix = []
    x_poly = []
    for entry in date:
        x_poly.append(entry.toordinal() - date[0].toordinal())

    # construct a datetime list with the first of every month between start and end date
    datePoly = []
    for month in range(6, date[-1].month + 12 * (date[-1].year - date[0].year), resolution):
        datePoly.append(datetime(date[0].year + int(month/12), (month % 12) + 1, 1))

    x2_poly = []
    for entry in datePoly:
        x2_poly.append(entry.toordinal() - date[0].toordinal())

    pol = np.poly1d(np.polyfit(x_poly,activity,polyGrad))
    polyFit = pol(x2_poly)

    for iter in range(iteration):
        # create a synthetic data set based on the gaussian distributed error of each single data point
        montActivity = np.random.normal(activity, err) 
        pol = np.poly1d(np.polyfit(x_poly,montActivity,polyGrad)) # produce a polynomial fit of the synthetic data set
        setY = pol(x2_poly)
        matrix.append(setY)

    matrix = np.array(matrix).T
    finalMatrix = []
    # calculate the mean and standard deviation for each set of size t of a signal data point.
    # The standard deviation is then taken as the error of the fit for that date
    for mont in matrix:
        finalMatrix.append([np.mean(mont), np.std(mont)])

    finalMatrix = np.array(finalMatrix).T

    return datePoly, polyFit, finalMatrix[1]
