# Supplementary material for: Modelling 85Kr datasets with python for applications in tracer hydrology and to investigate atmospheric circulation
Source: MethodsX. 2021 Jan 23;8:101245. doi: 10.1016/j.mex.2021.101245 (PMC8374161; doi:10.1016/j.mex.2021.101245)
Supplement: Supplementary file 3 [file mmc3.zip › readme.txt]

This readme.txt file briefly summarizes the python scripts functions.py and example.py and explains the technical requirements to get these scripts running. The scripts were written to analyse a specific krypton-85 data collection [1] and were used to derive atmospheric 85Kr input functions for dating water and ice and for investigating atmospheric circulation [2]. However, with a basic understanding of python, the scripts can easily be modified to analyse similar datasets.

1.	Technical requirements to execute the example.py script
1.1.	Download and install python
1.2.	Install the requirements
1.3.	Download the data collection
2.	The functions.py script
3.	Work with the examples.py script
4.	References

1.	Technical requirements to execute the example.py script
The following explanation assumes that the machine used for running these scripts fulfils the requirements to run at least python version 3.6. Furthermore, it assumes that the 4 files function.py, example.py, readme.txt and requirements.txt were downloaded and saved in the same folder. These files are found as supplementary material of the MethodsX Paper “Modelling 85Kr datasets with python for applications in tracer hydrology and to investigate atmospheric circulation” [3]

1.1	Download and install python
The scripts were written in python version 3.8. and the syntax is compatible for versions 3.6 and higher. Download python version 3.8 for your OS (Windows, Linux, MacOS…) and processor architecture (32-Bit or 64-Bit) from https://www.python.org/downloads/. If you download python from a different source, make sure that the packet installer for python (pip) is installed as well.
Install the downloaded version by following the installation instructions.

1.2	Install the requirements
Different python packages are required in order to run the scripts. The easiest way to do this, is via the command line. Open a terminal (e.g. for Windows: type ‘cmd’ after clicking on the ‘start menu’) and navigate to the folder containing the requirements.txt file. Then type 
pip install -r requirements.txt
to install all required packages. 

1.3	Download the data collection
The scripts model data that must be imported from an excel sheet. To successfully run the example.py script, the file “Kr85-Data.xlsx” must be downloaded and saved in the same folder as the two python scripts. The file can be found here:
http://dx.doi.org/10.17632/p32bmw6rgs.1

2.	The functions.py script
The script comprises 9 functions, which are listed in the following, including their input parameter and return values:
# Function to read in the Krypton data from an excel sheet 
def readData(file, sheet): 
    return date, activity, error 

# Function for the polynomial fit to the given as parameter 
def poly(date, activity, polyGrad):
    return datePoly, polyFit, polyCoeff, gof

# Function for the error of the polynomial fit via Monte Carlo Simulation 
def errPoly(date, activity, err, iteration, polyGrad):
    return datePoly, finalMatrix

# Generating a running mean 
def runningMean(date, activity, runningMeanCycles):
    return x, y

# Find a minimum value in the period days
def minDays(date, activity, error, days):
    return x, y, err

# calculate the interhemispheric exchange time
def interhem(x_NH, y_NH, err_NH, x_SH, y_SH, err_SH):
    return dateInter, yInt, yIntErr

# extrapolate the NH-Baseline fit to the SH dataset 
def extrapolate(date, activity, interHem):
    return extraX, extraY

# calculate a decay corrected fit 
def decay(date, activity, calDate):
    return decayY

# calculate the goodness of the extrapolated fit to the southern hemispheric data 
def gofNH_SH(x_NH, y_NH, date_SH, activity_SH, polyGrad):
    return gof

# calculate the annual emmission rate
def emissions(x_NH, y_NH, err_NH, x_SH, y_SH, err_SH):
    return dateInter, yEmi, yEmiErr

# function for the export of data 
def export(date, activity, err, iteration, polyGrad, resolution):
    return datePoly, polyFit, finalMatrix

The functions.py script must be imported into the main script in order to use the single functions. When modifying single functions, it is important to take care of the data type of the input parameters and the output values.

3.	Work with the examples.py script

The example.py script is subdivided into 3 Parts: First, the parameter are adjusted by the user, secondly, the imported data is modelled with functions of the functions.py script and at last, the analysed data is plotted. 
The parameters to model the data are the following:
•	polyDegreeNH, polyDegreeSH, polyDegreeBase: Degree of the corresponding polynomial fit
•	runningMeanCycles: Number of iterations the binomial filter smoothens the Adelaide Data
•	interHem: The mean interhemispheric exchange time; can either be set, or calculated via the function 'interhem'
•	calDate: Reference date for the decay correction
•	iterationsMC: Number of synthetic data sets that are generated (Monte Carlo simulation)
•	minDay: The minimum of days taken for the baseline of the NH dataset
•	exportOn: Create a csv file to export with 'True', otherwise chose 'False'
•	exportName: Name of the csv file
•	resolution: The resolution of the exported data in month. (1 = monthly, 6 = half-annually, 12 = annually etc.)
Plotting the modelled data is done with the matplotlib module of python. Extensive documentation is found online and a detailed explanation to the code used for plotting the figure would exceed the scope of this readme file. The example.py file reproduces the Figure 2 of the MethodsX paper [3]. It is a rather complex figure and can be simplified by deleting all but one subplot to focus only on the required aspect of the model.

4.	References

[1] 	A. Kersting, C. Schlosser, A. Bollhöfer, S. Schmid, M. Konrad, K. Barry und A. Suckow, „Krypton-85 datasets of the northern and southern hemisphere collected over the past 60 years,“ Data in Brief, in Print. 
[2] 	A. Kersting, C. Schlosser, A. Bollhöfer und A. Suckow, „Evaluating 5 decades of atmospheric 85Kr measurements in the southern hemisphere to derive an input function for dating water and ice with implications for interhemispheric circulation and the global 85Kr emission inventory.,“ Journal of Environmental Radioactivity, In Press. 
[3] 	A. Kersting, S. Brander, R. Krais und A. Suckow, „Modelling 85Kr datasets with python for applications in tracer hydrology and to investigate atmospheric circulation,“ MethodsX, in Press. 


 
