# Supplementary material for: Modelling 85Kr datasets with python for applications in tracer hydrology and to investigate atmospheric circulation
Source: MethodsX. 2021 Jan 23;8:101245. doi: 10.1016/j.mex.2021.101245 (PMC8374161; doi:10.1016/j.mex.2021.101245)
Supplement: Supplementary file 4 [file mmc4.zip › requirements.txt]

# Python 3.8.3
numpy==1.19.0
pandas==1.0.5
matplotlib==3.1.2
DateTime==4.3
xlrd==1.2.0
